# Supplementary material for: The species origin of the serum in the culture medium influences the in vitro toxicity of silica nanoparticles to HepG2 cells
Source: PLoS One. 2017 Aug 10;12(8):e0182906. doi: 10.1371/journal.pone.0182906 (PMC5552166; doi:10.1371/journal.pone.0182906)
Supplement: S1 Table — (XLSX) [file pone.0182906.s001.xlsx]

## Sheet: Feuil1
Fetal Bovine Serum protein Description	Uniprot accession	MS/MS Spectra	mass (Da)	NSAF (%)
Serum albumin	P02769	2296	69248.4	18.8466
Alpha-2-HS-glycoprotein	P12763	1082	38394.4	16.0188
Hemoglobin fetal subunit beta	P02081	176	15849.3	6.31208
Apolipoprotein A-1	P15497	230	30257.9	4.32075
Alpha-1-antiproteinase	P34955	282	46074.8	3.47901
Serotransferrin	Q29443	373	77702.7	2.72862
Alpha-fetoprotein	Q3SZ57	307	68543.1	2.54592
Vitamin D-binding protein	Q3MHN5	196	53307.1	2.08998
Inter-alpha-trypsin inhibitor heavy chain H4	Q3T052	363	101449	2.03389
Fetuin-B	Q58D62	143	42636.1	1.90646
Plasma serine protease inhibitor	Q9N2I2	147	45267.9	1.84585
Apolipoprotein A-II	P81644	33	11194.9	1.67557
Beta-2-glycoprotein 1	P17690	106	38226.7	1.57619
Pigment epithelium-derived factor	Q95121	116	46200.3	1.4272
Hemoglobin subunit alpha	P01966	38	15174.9	1.4234
Gelsolin	Q3SX14	202	80680.5	1.42316
Cystatin-C	P01035	40	16254.4	1.39881
Complement C3	Q2UVX4	434	187135	1.31827
Tetranectin	Q2KIS7	47	22130	1.20722
Antithrombin-III	P41361	101	52313.9	1.09742
Complement factor H	Q28085	260	140282	1.05352
Plasminogen	P06868	140	91156.5	0.872992
Apolipoprotein E	Q03247	46	35957.5	0.727174
Actin, cytoplasmic 1	P60712	53	41709.7	0.722285
Hemopexin	Q3SZV7	64	52175.8	0.697238
Complement factor B	P81187	102	85311.9	0.679612
Retinol-binding protein 4	P18902	25	21055.2	0.674919
Transthyretin	O46375	18	15717	0.650987
Factor XIIa inhibitor	P50448	55	51690.8	0.60481
Alpha-2-macroglobulin	Q7SIH1	173	167470	0.58719
Prothrombin	P00735	72	70460.7	0.580839
Kininogen-1	P01044	70	68846.6	0.577943
Alpha-1B-glycoprotein	Q2KJF1	52	53520.3	0.552274
Complement C4 (Fragments)	P01030	97	101820	0.541512
Hemoglobin subunit beta	P02070	14	15944.3	0.499106
Regakine-1	P82943	9	10274.2	0.497925
Alpha-1-acid glycoprotein	Q3SZR3	20	23167.6	0.490702
Complement factor D	Q3T0A3	24	27860.2	0.489662
Peptidoglycan recognition protein 1	Q8SPP7	18	21049.6	0.48607
Serpin A3-2	A2I7M9	37	46208.3	0.455148
Fibrinogen beta chain	P02676	42	53306.1	0.447861
Fibrinogen gamma-B chain	P12799	39	50212.2	0.441494
Fibrinogen alpha chain	P02672	52	66971	0.441353
Lumican	Q05443	27	38731.9	0.396246
Thrombospondin-1	Q28178	89	129451	0.390801
Transgelin-2	Q5E9F5	15	22412.2	0.380432
Protein AMBP	P00978	26	39209.3	0.376924
Alpha-2-antiplasmin	P28800	34	54676.1	0.353469
Profilin-1	P02584	9	15047.5	0.339976
Insulin-like growth factor-binding protein 2	P13384	20	33992.7	0.334437
Complement component C7	Q29RQ1	54	93029.4	0.329946
Adenosylhomocysteinase	Q3MHL4	26	47607.2	0.310435
Coagulation factor XII	P98140	34	67116.4	0.287952
Peptidyl-prolyl cis-trans isomerase A	P62935	9	17857.8	0.286473
Inter-alpha-trypsin inhibitor heavy chain H3	P56652	49	99488.6	0.279958
Apolipoprotein A-IV	Q32PJ2	21	42991.4	0.277656
Complement component C9	Q3MHN2	30	61958.5	0.275227
Glutathione peroxidase 3	P37141	12	25647	0.265959
Hepatocyte growth factor-like protein	Q24K22	35	79920.9	0.24893
Fatty acid-binding protein, liver	P80425	6	14218.2	0.23987
Inter-alpha-trypsin inhibitor heavy chain H1	Q0VCM5	41	101173	0.23035
Secreted phosphoprotein 24	Q27967	9	23119.2	0.221279
Serpin A3-7	A2I7N3	18	46912.2	0.2181
Ribonuclease 4	P15467	5	13732.4	0.206963
Monocyte differentiation antigen CD14	Q95122	14	39641.5	0.200746
Beta-1,4-galactosyltransferase 1	P08037	15	44814	0.19026
Cofilin-1	Q5E9F7	6	18506.6	0.184287
Plasma kallikrein	Q2KJ63	22	70947.8	0.17626
Clusterin	P17697	15	51081.1	0.166917
Keratin, type I cytoskeletal 10	P06394	15	54815.2	0.155547
Adiponectin	Q3Y5Z3	7	26116.9	0.152351
Cartilage oligomeric matrix protein	P35445	22	82309.6	0.15193
Moesin	Q2HJ49	18	67932.9	0.150613
Coagulation factor XIII A chain (Fragment)	P12260	6	22730.3	0.150043
insulin-like growth factor-binding protein 3	P20959	8	31549.4	0.144135
Leukocyte cell-derived chemotaxin-2	O62644	4	16309.4	0.139409
Protein HP-20 homolog	Q2KIT0	5	20632.7	0.137747
Peroxiredoxin-6	O77834	6	25051.1	0.136143
Apolipoprotein D	Q32KY0	5	21387.7	0.132885
Estrogen sulfotransferase	P19217	8	34617.3	0.131361
Transgelin	Q9TS87	5	22584.4	0.125844
Fibronectin	P07589	60	271983	0.125395
Insulin-like growth factor-binding protein 4	Q05716	6	27871.5	0.122366
Glutathione S-transferase A1	Q28035	5	25435.4	0.111738
Alpha-enolase	Q9XSJ4	9	47296.4	0.108164
Thyroxine-binding globulin	Q9TT36	8	45987.6	0.0988825
Insulin-like growth factor-binding protein 6	Q05718	4	24950.9	0.0911262
Histidine-rich glycoprotein (Fragments)	P33433	7	44442.6	0.08953
Adenylyl cyclase-associated protein 1	Q3SYV4	8	51240.4	0.0887457
Hyaluronan-binding protein 2	Q5E9Z2	9	62399.7	0.0819842
Heat shock 70 kDa protein 1B	Q27965	10	70185.1	0.0809888
Pantetheinase	Q58CQ9	8	56910.2	0.0799043
Glyceraldehyde-3-phosphate dehydrogenase	P10096	5	35845.3	0.0792881
Coagulation factor V	Q28107	34	248828	0.0776693
Lipopolysaccharide-binding protein	Q2TBI0	7	53664.3	0.0741452
Protein-lysine 6-oxidase	P33072	6	47085.5	0.0724326
Elongation factor 1-alpha 1	P68103	6	50109.1	0.068062
Glutathione S-transferase A2	O18879	3	25700.5	0.0663515
Acidic mammalian chitinase	Q95M17	6	52096.1	0.0654661
Thrombospondin-4	Q3SWW8	12	105907	0.0644061
Fructose-1,6-bisphosphatase 1	Q3SZB7	4	36704.9	0.061945
Dihydrodiol dehydrogenase 3	P52898	4	36761.2	0.0618501
Tubulin beta-6 chain	Q2HJ81	5	49868	0.0569926
Fibromodulin	P13605	4	43010.5	0.0528635
Nucleobindin-1	Q0P569	5	54948.8	0.0517228
Regucalcin	Q9TTJ5	3	33286.5	0.0512299
Transketolase	Q6B855	6	67862.7	0.0502562
Elongation factor 2	Q3SYU2	8	95306.9	0.0477129
Vitamin K-dependent protein S	P07224	6	75083.8	0.0454229
Vitamin K-dependent protein C (Fragment)	P00745	4	51375.1	0.0442566
Actin, alpha cardiac muscle 1	Q3ZC07	3	41991.9	0.0406094
Heat shock cognate 71 kDa protein	P19120	5	71196.3	0.0399193
Serpin A3-1	Q9TTE1	3	46208.2	0.0369039
Serpin A3-8	A6QPQ2	3	46934.5	0.0363328
Carboxypeptidase B2	Q2KIG3	3	48790.5	0.0349507
Keratin, type II cytoskeletal 7	Q29S21	3	51546.5	0.0330821
Coagulation factor IX	P00741	3	52012.1	0.0327859
Phosphatidylinositol-glycan-specific phospholipase D	P80109	5	92543	0.0307112
Reticulocalbin-3	Q2KJ39	2	37545.1	0.0302794
Collagen alpha-1(I) chain	P02453	7	138854	0.0286557
Collagen alpha-2(I) chain	P02465	6	128985	0.0264412
Corticosteroid-binding globulin	E1BF81	2	45073.8	0.0252218
Kininogen-2	P01045	3	68666.5	0.024834
Olfactomedin-like protein 3	Q0VCP3	2	45857.3	0.0247908
Serpin A3-4	A2I7N0	2	46282.2	0.0245633
Fermitin family homolog 3	Q32LP0	3	75734.7	0.0225163
Complement component C6	Q29RU4	2	104473	0.0108817
