# Supplementary material for: The species origin of the serum in the culture medium influences the in vitro toxicity of silica nanoparticles to HepG2 cells
Source: PLoS One. 2017 Aug 10;12(8):e0182906. doi: 10.1371/journal.pone.0182906 (PMC5552166; doi:10.1371/journal.pone.0182906)
Supplement: S2 Table — (XLSX) [file pone.0182906.s002.xlsx]

## Sheet: Feuil1
Human Serum protein Description	Uniprot accession	MS/MS Spectra	Mass (Da)	NSAF %
Serum albumin	P02768	4268	69321.5	25.5301
Apolipoprotein A-I	P02647	324	30758.9	4.36787
Ig kappa chain C region	P01834	120	11601.7	4.28901
Ig gamma-1 chain C region	P01857	348	36083.2	3.99918
Ig lambda-2 chain C regions	P0CG05	73	11286.5	2.682
Alpha-2-HS-glycoprotein	P02765	254	39299.7	2.68004
Complement C3	P01024	1167	187030	2.58736
Serotransferrin	P02787	398	77013.6	2.14295
Hemopexin	P02790	253	51643.3	2.03144
Beta-2-glycoprotein 1 (Apolipoprotein H)	P02749	157	38272.7	1.70101
Vitamin D-binding protein	P02774	208	52929	1.62954
Alpha-1-antitrypsin	P01009	183	46707	1.62467
Apolipoprotein A-IV	P06727	153	45371.5	1.39832
Apolipoprotein A-II	P02652	36	11167.9	1.33668
Ig gamma-3 chain C region	P01860	121	41260.4	1.21604
Plasminogen	P00747	254	90510.1	1.16368
Apolipoprotein E	P02649	97	36131.7	1.11322
Complement factor B	P00751	206	85478.5	0.999325
Gelsolin	P06396	187	85644.2	0.905399
Apolipoprotein D	P05090	46	21261.8	0.897129
Inter-alpha-trypsin inhibitor heavy chain H4	Q14624	223	103293	0.895221
Complement C4-B	P0C0L5	415	192631	0.893345
Kininogen-1	P01042	149	71912.1	0.859173
Histidine-rich glycoprotein	P04196	122	59540.9	0.849652
Vitronectin	P04004	104	54271.2	0.794622
Transthyretin	P02766	29	15877	0.757399
Antithrombin-III	P01008	95	52568.9	0.749362
Clusterin	P10909	92	52461	0.72719
Ig gamma-2 chain C region	P01859	61	35877.7	0.705019
Retinol-binding protein 4	P02753	39	22995.3	0.703271
Heparin cofactor 2	P05546	93	57034.2	0.676151
Haptoglobin	P00738	72	45176.6	0.66087
Pigment epithelium-derived factor	P36955	72	46283.3	0.645067
Complement component C8 beta chain	P07358	104	67003.5	0.643624
Complement factor H	P08603	212	139005	0.632416
Apolipoprotein C-I	P02654	14	9326.08	0.622479
Plasma protease C1 inhibitor	P05155	82	55119.4	0.616887
Apolipoprotein C-III	P02656	15	10845.5	0.573506
Tetranectin	P05452	30	22522.3	0.552339
Prothrombin	P00734	92	69992.1	0.545048
Ig alpha-1 chain C region	P01876	49	37630.6	0.539947
Serum paraoxonase/arylesterase 1	P27169	51	39706.2	0.532608
Complement component C8 gamma chain	P07360	28	22263.5	0.521507
Lumican	P51884	47	38404.8	0.507468
Ig lambda-1 chain C regions	P0CG04	13	11340.6	0.475339
Serum amyloid P-component	P02743	29	25371.1	0.473974
Complement component C9	P02748	72	63132.7	0.472906
Ig kappa chain V-III region SIE	P01620	13	11767.8	0.458082
Alpha-1-antichymotrypsin	P01011	52	47620.5	0.452799
Protein AMBP	P02760	42	38974	0.446859
Inter-alpha-trypsin inhibitor heavy chain H2	P19823	112	106397	0.436502
Coagulation factor XII	P00748	67	67747.9	0.410086
Inter-alpha-trypsin inhibitor heavy chain H1	P19827	100	101326	0.409239
Keratin, type II cytoskeletal 1	P04264	65	65999	0.408387
Alpha-1B-glycoprotein	P04217	53	54219.5	0.405337
Alpha-1-acid glycoprotein 2	P19652	23	23587.6	0.404334
Kallistatin	P29622	46	48511.2	0.393199
Ceruloplasmin	P00450	112	122128	0.380278
N-acetylmuramoyl-L-alanine amidase	Q96PD5	57	62177.9	0.380133
Complement component C8 alpha chain	P07357	56	65121	0.356585
Ig kappa chain V-I region AG	P01593	10	11984.9	0.345989
Alpha-2-antiplasmin	P08697	45	54531.1	0.342188
Serum amyloid A-4 protein	P35542	12	14737.3	0.337645
Complement factor I	P05156	49	65706.6	0.309231
Complement component C7	P10643	69	93457.3	0.306149
Apolipoprotein M	O95445	15	21239.4	0.29285
Plasma serine protease inhibitor	P05154	31	45645.7	0.281617
Insulin-like growth factor-binding protein complex acid labile subunit	P35858	44	65993.8	0.276469
Glutathione peroxidase 3	P22352	17	25536	0.276053
Keratin, type I cytoskeletal 10	P13645	39	58791.7	0.275071
Ig heavy chain V-III region CAM	P01768	9	13659.2	0.273221
Complement component C6	P13671	68	104718	0.269268
Ig heavy chain V-III region GAL	P01781	8	12722.2	0.26075
Apolipoprotein C-II	P02655	7	11276.8	0.257401
Complement factor H-related protein 1	Q03591	23	37626	0.253476
Angiotensinogen	P01019	32	53120.5	0.249795
Complement C2	P06681	49	83214.3	0.244171
Keratin, type I cytoskeletal 9	P35527	36	62026.8	0.240669
Afamin	P43652	40	69024	0.240301
Ig kappa chain V-II region TEW	P01617	7	12308.1	0.235831
Ig heavy chain V-II region ARH-77	P06331	9	16218.1	0.230112
Lipopolysaccharide-binding protein	P18428	29	53349.9	0.225404
Ig heavy chain V-III region BRO	P01766	7	13218.4	0.219592
Hyaluronan-binding protein 2	Q14520	32	62630.4	0.211866
Complement C5	P01031	96	188186	0.211534
Ig mu chain C region	P01871	25	49275.5	0.21038
Selenoprotein P	P49908	21	43147.1	0.20182
Ig heavy chain V-III region TUR	P01779	6	12423.3	0.200267
Complement factor D	P00746	13	27015.9	0.199536
Ig kappa chain V-IV region Len	P01625	6	12632.2	0.196956
Zinc-alpha-2-glycoprotein	P25311	16	34237.1	0.193785
Ig kappa chain V-I region CAR	P01596	5	11696.3	0.177263
Ig kappa chain V-III region CLL	P04207	6	14266.2	0.174397
Carboxypeptidase B2	Q96IY4	20	48393.4	0.171372
Coagulation factor XI	P03951	28	70063.5	0.165715
Plasma kallikrein	P03952	28	71322.8	0.162789
Complement C1q subcomponent subunit C	P02747	10	25757.1	0.16099
Alpha-1-acid glycoprotein 1	P02763	9	23496.8	0.158829
Alpha-2-macroglobulin	P01023	61	163188	0.155002
Ig heavy chain V-III region TRO	P01762	5	13463.5	0.153995
Platelet basic protein	P02775	5	13885.4	0.149316
Fetuin-B	Q9UGM5	15	42028	0.147996
Apolipoprotein C-IV	P55056	5	14543.4	0.14256
Protein Z-dependent protease inhibitor	Q9UK55	17	50674.2	0.13911
Haptoglobin-related protein	P00739	13	39004.7	0.138205
Ig kappa chain V-III region VG (Fragment)	P04433	4	12567.3	0.131982
Coagulation factor XIII B	P05160	22	75461.2	0.120891
Actin, cytoplasmic 1	P60709	12	41709.7	0.1193
Keratin, type II cytoskeletal 2 epidermal	P35908	18	65393.2	0.11414
Hepatocyte growth factor-like protein	P26927	22	80267.5	0.113653
Procollagen C-endopeptidase enhancer 1	Q15113	13	47942	0.112441
Cystatin-C	P01034	4	15789.1	0.105051
C4b-binding protein alpha chain	P04003	15	66989.4	0.0928499
Fibrinogen alpha chain	P02671	21	94914.4	0.0917452
Complement factor H-related protein 2	P36980	6	30630.6	0.0812254
Ig gamma-4 chain C region	P01861	7	35917.9	0.0808135
Complement C1q subcomponent subunit B	P02746	5	26704.5	0.0776394
Apolipoprotein B-100	P04114	95	515283	0.0764494
Complement C1s subcomponent	P09871	14	76634.8	0.0757528
Monocyte differentiation antigen CD14	P08571	7	40050.7	0.0724743
Insulin-like growth factor-binding protein 3	P17936	5	31653.7	0.0655
Leucine-rich alpha-2-glycoprotein	P02750	6	38154.1	0.0652088
Coagulation factor IX	P00740	8	51745	0.0641089
EGF-containing fibulin-like extracellular matrix protein 1	Q12805	8	54604.2	0.0607519
Coagulation factor X	P00742	8	54696.5	0.0606494
Ig delta chain C region	P01880	6	42227.2	0.0589189
Inter-alpha-trypsin inhibitor heavy chain H3	Q06033	14	99786.5	0.0581772
Coagulation factor V	P12259	35	251545	0.0576963
Sulfhydryl oxidase 1	O00391	11	82525.5	0.0552715
Cholesteryl ester transfer protein	P11597	7	54721.2	0.0530443
Extracellular matrix protein 1	Q16610	7	60635.3	0.0478706
Hepatocyte growth factor activator	Q04756	8	70636.1	0.0469634
Complement factor H-related protein 5	Q9BXR6	7	64377	0.0450882
Adipocyte plasma membrane-associated protein	Q9HDC9	5	46450.8	0.0446347
Vitamin K-dependent protein S	P07225	8	75073.9	0.0441873
Cartilage oligomeric matrix protein	P49747	8	82807.6	0.0400605
Vitamin K-dependent protein C	P04070	5	52037.5	0.0398428
Phosphatidylinositol-glycan-specific phospholipase D	P80108	8	92277.9	0.0359491
Fibulin-1	P23142	6	77162.3	0.0322435
Complement C1r subcomponent	P00736	6	80066.8	0.0310739
Sex hormone-binding globulin	P04278	3	43751.8	0.0284329
Phosphatidylcholine-sterol acyltransferase	P04180	3	49546.1	0.0251078
Keratin, type I cytoskeletal 14	P02533	3	51529.4	0.0241414
Cartilage acidic protein 1	Q9NQ79	4	71375.8	0.0232384
Prenylcysteine oxidase 1	Q9UHG3	3	56603.7	0.0219772
Thyroxine-binding globulin	P05543	2	46294.6	0.0179141
Complement C4-A	P0C0L4	8	192664	0.0172181
Proteoglycan 4	Q92954	6	150984	0.0164785
Keratin, type II cytoskeletal 6B	P04259	2	60030.3	0.0138152
Fibronectin	P02751	5	262460	0.00789956
